# Supplementary material for: An Efficient Online Trajectory Generation Method Based on Kinodynamic Path Search and Trajectory Optimization for Human-Robot Interaction Safety
Source: Entropy (Basel). 2022 May 6;24(5):653. doi: 10.3390/e24050653 (PMC9141506; doi:10.3390/e24050653)
Supplement: Supplementary file 1 [file entropy-24-00653-s001.zip]

Archive with 3 entries (2 files):
- Video_demo/
- Video_demo/readme.txt
- Video_demo/Video S1.mp4
