# Supplementary material for: An Efficient Online Trajectory Generation Method Based on Kinodynamic Path Search and Trajectory Optimization for Human-Robot Interaction Safety
Source: Entropy (Basel). 2022 May 6;24(5):653. doi: 10.3390/e24050653 (PMC9141506; doi:10.3390/e24050653)
Supplement: Supplementary file 1 [file entropy-24-00653-s001.zip › Video_demo/readme.txt]

Player Information: any player supporting MP4 codec is fine. PotPlayer (64-bit) player version 1.7.21485 tested. 

Contact Information: For any information please contact Hongyan Liu at: liuhongyan@sia.cn
